# Supplementary material for: Calcium Requirements and Metabolism in Chinese-American Boys and Girls
Source: J Bone Miner Res. 2010 Mar 4;25(8):1842–9. doi: 10.1002/jbmr.76 (PMC3153353; doi:10.1002/jbmr.76)
Supplement: Supplementary file 1 [file jbmr0025-1842-SD1.xls]

## Sheet: Camp_Calcium_9_Online_Data
ID	Session	Time	Gender	CaIntake	UrineExc	FecalExc	Retention	Tanner	BMD	BMC	Age	Height	Weight	PTH	Calcitriol	IGF_1	IGFBP3	TotalAlkPhos	E1_pg_mL	E2_pg_mL	SHBG_nmol_L	PMA_mo	BAP	OC	NTX	HabitualCaIntake	Creatinine	Order	VitD125	VitD25	FracAbsBreakfast	FracAbsDailyDiet	BoneBalance_mg_d	BoneFormation_mg_d	AbsorbedCa_mg_d	FecalExc_mg_d	UrinaryExc_mg_d	EndogenousExc_mg_d	BoneResorption_mg_d	CaIntake_mg_d	FormationResorptionRatio	Testost_ng_mL	SerumCalcium
500	0	Baseline	1											14.6		542	5610.4	108	46	34.1	63.4		38	23.8	61.8				41.2	17													10.1
500	1	B1	1	755.7	34.3	378.8	342.6	3	1.06738	2073.46	13.5	161.8	46.5	32.1	51.3	542	5610.4	107	46	34.1	63.4	11	41.1	21.2	45.5	411.107	915.26	LowHigh	51.3	23	0.721506	0.639222	338.387	1165.47	483.252	371.121	46.4931	98.3731	827.088	756	1.40912		9.8
500	2	B2	1	1410.8	102.8	775.5	532.4	3	1.06738	2073.46	13.5	161.8	46.5	39.4	70	542	5610.4	94	46	34.1	63.4	11	36.3	16.9	42.5	411.107	1015.15	LowHigh	70	19.6	0.741929	0.482235	503.402	1175.59	680.434	792.045	115.553	61.4791	672.192	1411	1.74889		9.8
502	0	Baseline	1											40.4		416.6	5193.1	188	40.3	26.1	47.7		61.1	33.3	83.2				65.8	16.5													10.1
502	1	B1	1	1286.2	30.1	594.4	661.8	5	1.01369	1917.91	12.9	160.52	48.7	48.6	62.1	416.6	5193.1	185	40.3	26.1	47.7	4	65.4	24.1	65.9	1000.33	1012.74	HighLow	62.1	20.9	0.553504	0.653429	643.088	2456.64	840.31	565.588	77.3185	119.897	1813.55	1286	1.3546		9.6
502	2	B2	1	629.2	34.7	230.5	364.1	5	1.01369	1917.91	12.9	160.52	48.7	59.3	89.1	416.6	5193.1	174	40.3	26.1	47.7	4	63.6	25.7	67.6	1000.33	1071.6	HighLow	89.1	23.1	0.496474	0.589327	170.748	1738.19	370.687	390.11	68.1443	131.796	1567.44	629	1.10894		9.6
503	0	Baseline	1											41		532.7	5429.5	61	114.3	43.1	8		16.8	8.6	14.7				43.8	15.5													9.9
503	1	B1	1	674.4	127.3	438.3	108.8	5	1.08974	1897.23	15.7	151.57	49.2	48.5	49.9	532.7	5429.5	59	114.3	43.1	8	71	16.1	9.4	15.4	203.67	820.42	LowHigh	49.9	21.8	0.409488	0.508087	127.281	469.039	342.451	424.245	122.477	92.6959	341.757	674	1.37243		10
503	2	B2	1	1315.3	211.4	945	158.9	5	1.08974	1897.23	15.7	151.57	49.2	30.4	72.9	532.7	5429.5	61	114.3	43.1	8	71	15.1	5.1	11.9	203.67	1014.7	LowHigh	72.9	24.2	0.447467	0.308732	137.674	573.356	405.982	967.495	209.832	58.4771	435.682	1315	1.316		9.8
504	0	Baseline	1											33.7		540.7	5836.8	209	50.9	26	25.6		73.1	22.4	60				54.5	19													10.3
504	1	B1	1	1058	34.9	614.3	408.9	4	0.995704	1686.93	14	156.41	45.8	55	53	540.7	5836.8	224	50.9	26	25.6	5	81.1	14.4	44.7	862.152	842.803	LowHigh	53	19													9.8
504	2	B2	1	1715	81.8	1041	592.6	4	0.995704	1686.93	14	156.41	45.8	48.1	74	540.7	5836.8	192	50.9	26	25.6	5	65.6	12.2	43.8	862.152	888.442	LowHigh	74	20.8													9.7
505	0	Baseline	1											81.8		494.1	5290.6	199	36	21.4	27.1		67.6	27.6	95.7				64.4	13.7													10.1
505	1	B1	1	895.4	12.2	390.6	492	2	0.947024	1346.79	12.2	138.94	36.7	83.1	61.6	494.1	5290.6	187	36	21.4	27.1	0	67	26.9	87.2		729.805	LowHigh	61.6	12.7	0.656432	0.624064	502.027	1438.2	558.537	380.678	12.2948	44.2151	936.174	895	1.53625		9.7
505	2	B2	1	1436.1	12.3	806.8	617	2	0.947024	1346.79	12.2	138.94	36.7	70.8	55.4	494.1	5290.6	167	36	21.4	27.1	0	59.6	22.7	67.6		812.346	LowHigh	55.4	14.1	0.515235	0.425853	538.321	1214.81	611.525	882.865	14.8141	58.3897	676.49	1436	1.79575		9.6
506	0	Baseline	1											57		538.5	8058.2	95	96	62.7	29.5		19.5	4.6	25.8				71.1	26.1													9.7
506	1	B1	1	673.8	66.2	358.4	249.2	4	1.1141	2243.46	13.6	159.52	51	33.9	64.5	538.5	8058.2	82	96	62.7	29.5	30	19.1	10.5	21.7	346.187	1030.31	LowHigh	64.5	30.8													9.9
506	2	B2	1	1320.3	119.4	901.5	299.4	4	1.1141	2243.46	13.6	159.52	51	31.3	79.3	538.5	8058.2	89	96	62.7	29.5	30	23.9	9.7	20	346.187	1035.71	LowHigh	79.3	34.7													10.1
507	0	Baseline	1											40.4		401	6294.2	93	44.4	42.2	59.3		29.5	3.4	29.7				49	31.8													10
507	1	B1	1																																								10
508	0	Baseline	1											24		399.3	6056.8	163	38.5	50.7	98.8		54.1	30.1	70.4				67	19.7													10.2
508	1	B1	1	868.2	4.1	539.4	325	1	0.976367	1614.56	13.5	155.41	38.8	27.4	64	399.3	6056.8	174	38.5	50.7	98.8	0	60.6	26.9	72.8	670.608	663.691	LowHigh	64	22.6													9.9
508	2	B2	1	1515.3	20.97	976.4	518	1	0.976367	1614.56	13.5	155.41	38.8	24.6	68.1	399.3	6056.8	150	38.5	50.7	98.8	0	51.7	20.7	58.7	670.608	770.995	LowHigh	68.1	24.5													9.5
509	0	Baseline	1											22.6		367.3	5506.2	134	29.3	40.2	87.3		42	29.2	57.4				67.1	20.1													10.2
509	1	B1	1	1480.3	5.88	1129.2	345.3	1	0.968789	1581.48	13.5	152.1	36.7	44.3	92.4	367.3	5506.2	134	29.3	40.2	87.3	0	45	27.7	66.6	697.653	571.024	HighLow	92.4	18.4													9.7
509	2	B2	1	832.5	7.5	655.7	169.3	1	0.968789	1581.48	13.5	152.1	36.7	31.1	84.5	367.3	5506.2	125	29.3	40.2	87.3	0	42.3	22.8	59.9	697.653	638.381	HighLow	84.5	24													9.5
510	0	Baseline	1											58.9		491.4	7127.8	211	53.4	53	62.5		70.4	23.9	73				63.9	19.1													10.3
510	1	B1	1	1666.9	2.7	1357.5	307	3	1.00592	1745.66	12.8	154.96	43.2	55.6	57	491.4	7127.8	224	53.4	53	62.5	0	74.4	31.8	77.2	1071.94	787.802	HighLow	57	26.9													10.3
510	2	B2	1	1124.9	5	833.1	286.7	3	1.00592	1745.66	12.8	154.96	43.2	70.9	81.9	491.4	7127.8	198	53.4	53	62.5	0	59.5	27.5	64.6	1071.94	866.795	HighLow	81.9	24.7													10
511	0	Baseline	1											45.2		507.3	5983.5	94	57.1	44.3	42		29.5	11	29.7				53.9	16.7													10.5
511	1	B1	1	774.4	16.7	735.9	22	4	1.08929	2546.28	12.9	165.1	62.6	49.7	53.2	507.3	5983.5	84	57.1	44.3	42	19	27.5	10.6	29	160.479	680.305	LowHigh	53.2	21.6	0.465604	0.369621	189.113	1077.26	286.087	566.325	18.5603	78.4112	888.145	774	1.21293		9.7
511	2	B2	1	1435.1	46.4	948.2	440.6	4	1.08929	2546.28	12.9	165.1	62.6	50.2	57.9	507.3	5983.5	80	57.1	44.3	42	19	23.9	9.6	31.7	160.479	1035.29	LowHigh	57.9	40.3	0.456308	0.373531	206.017	1759.14	536.017	1116.77	112.207	217.789	1553.13	1435	1.13264		9.9
512	0	Baseline	1											20.2		428.4	6912.1	103	52.5	39.5	57.7		30.2	12.9	23.5				54	14.9													10.1
512	1	B1	1	1274.4	181.8	697.1	395.5	4	0.985817	1916.86	15.6	163.05	51.8	48.4	65.4	428.4	6912.1	98	52.5	39.5	57.7	46	35.4	14.2	16.8	1154.89	913.526	HighLow	65.4	19.7	0.638146	0.594933	476.167	825.55	757.945	620.895	176.938	104.84	349.383	1274	2.36288		9.2
512	2	B2	1	725.2	154.58	294.4	276.2	4	0.985817	1916.86	15.6	163.05	51.8	38.2	98.2	428.4	6912.1	108	52.5	39.5	57.7	46	38.4	13.4	22.8	1154.89	955.801	HighLow	98.2	25.2	0.856368	0.739988	307.348	893.238	536.491	260.613	157.039	72.1042	585.89	725	1.52458		9.5
513	0	Baseline	1											56.8		191.9	3841.5	385	12.1	3.2	108.1		110.7	41.9	232.7				72.9	13.2													10.2
513	1	B1	1	1816.3	3.8	1468	344.6	1	0.971128	1494.09	12	147.9	36.2	119	66.1	191.9	3841.5	357	12.1	3.2	108.1	0	104	46.3	118.9	621.867	634.239	HighLow	66.1	20.7													9.4
513	2	B2	1	1073.7	4.5	684.9	384.2	1	0.971128	1494.09	12	147.9	36.2	62.7	122	191.9	3841.5	318	12.1	3.2	108.1	0	112.6	39.1	120.3	621.867	657.433	HighLow	122	21.5													9.7
514	0	Baseline	1											50.7		611.4	7958.1	340	38.7	12.7	57.8		99.2	29.7	66.4				48.4	36.2													10.1
514	1	B1	1	1461.8	29.1	556.6	876.1	4	0.988505	1875.82	11.2	163.74	50	49.1	91.4	611.4	7958.1	282	38.7	12.7	57.8	6	95.6	28.9	58	759.827	826.159	HighLow	91.4	44.3	0.736676	0.613253	703.254	2175.08	896.576	729.925	28.82	164.5	1471.83	1462	1.47781		9.9
514	2	B2	1	915.3	44.7	476.5	394.2	4	0.988505	1875.82	11.2	163.74	50	49.1	113.5	611.4	7958.1	254	38.7	12.7	57.8	6	86.4	23.5	67.2	759.827	886.088	HighLow	113.5	26.5	0.59095	0.519402	310.309	1678.52	475.253	558.597	46.0934	118.85	1368.21	915	1.2268		10
515	0	Baseline	1											29.2		610.2	7070.6	245	39.9	34.3	21.4		80	20.8	73				71.1	19.7													10.2
515	1	B1	1	1662.8	23.7	1120.2	519	4	1.05762	2336.97	12.2	159.59	62.8	46.9	93.6	610.2	7070.6	256	39.9	34.3	21.4	3	91.6	19.2	73	465.25	938.578	HighLow	93.6	24.6													9.7
515	2	B2	1	1129.6	30.8	536.8	561.9	4	1.05762	2336.97	12.2	159.59	62.8	45.4	101.4	610.2	7070.6	215	39.9	34.3	21.4	3	79.2	16.5	73.8	465.25	1108.45	HighLow	101.4	26													9.9
600	0	Baseline	2											27.9		405.7	4394.8	294			43		91.3	30	143				74.9	22.4												3	10.8
600	1	B1	2	867.9	25	406.9	435.9	3	0.834683	1150.05	14.6	145.67	31.2	34.4	87.4	405.7	4394.8	269			43		80.9	29.8	117.4	679.79	691.661	LowHigh	87.4	23													9.9
600	2	B2	2	1533	73.5	878.8	580.7	3	0.834683	1150.05	14.6	145.67	31.2	31.3	125.7	405.7	4394.8	279			43		86.2	23.8	121	679.79	725.76	LowHigh	125.7	25.1													10
601	0	Baseline	2											23.4		367.9	4471.2	201			119.4		65.6	27.3	110.6				50.4	22.7												1.1	10.4
601	1	B1	2	672.7	6.1	434.2	232.4	1	0.959365	1458.93	12.6	148.73	36.5	39.9	62.2	367.9	4471.2	226			119.4		76.1	23.2	100.6	517.985	775.855	LowHigh	62.2	30													9.7
601	2	B2	2	1328.8	15.8	927.9	385.1	1	0.959365	1458.93	12.6	148.73	36.5	33.4	77.8	367.9	4471.2	207			119.4		69.9	20.9	117.4	517.985	810.274	LowHigh	77.8	31.8													9.7
602	0	Baseline	2											18.7		320.1	4784.8	338			68.4		102.7	35.7	146.6				68	36.2												1.9	10.7
602	1	B1	2	1199	39	501.4	658.6	2	0.9972	1719.33	14	150.69	39.8	48.2	64.6	320.1	4784.8	391			68.4		106.6	26.5	129	418.492	852.653	LowHigh	64.6	34.3													9.6
602	2	B2	2	1777.7	130.2	1007.5	640	2	0.9972	1719.33	14	150.69	39.8	27.6	72.5	320.1	4784.8	361			68.4		106.5	26.7	149.8	418.492	873.599	LowHigh	72.5	23.4													9.9
603	0	Baseline	2											27.8		373.5	6062.3	160			27.8		52.4	18.3	57.8				48.3	24.1												5.9	10.3
603	1	B1	2	1414	32.4	735.9	645.7	5	1.14278	2448.82	15.2	166.15	56.8	48.2	54.2	373.5	6062.3	181			27.8		66.6	13.3	53.4		1610.93	HighLow	54.2	16													9.4
603	2	B2	2	901.5	32.7	489.2	379.7	5	1.14278	2448.82	15.2	166.15	56.8	39.6	77.1	373.5	6062.3	167			27.8		63.2	18.4	59		1578.56	HighLow	77.1	19.9													9.6
604	0	Baseline	2											22.4		462.9	5750.5	307			27.3		88.4	29.4	125				80.2	13.8												5.6	10.1
604	1	B1	2	1514	6.2	722.7	785.2	4	0.983713	1927.5	13.9	162.69	53.2	64.3	72.3	462.9	5750.5	330			27.3		98.2	22.1	105	1140.66	1333.67	HighLow	72.3	14.3	0.842643	0.607925	782.797	3290.92	920.398	724.479	6.72382	130.877	2508.14	1514	1.3121		9.3
604	2	B2	2	883.6	8.5	411.7	463.4	4	0.983713	1927.5	13.9	162.69	53.2	127	49.5	462.9	5750.5	295			27.3		92.2	21.2	82.2	1140.66	1382.34	HighLow	49.5	14.8	0.702791	0.786293	506.274	3139.03	695.083	367.572	10.1545	178.655	2632.76	884	1.1923		9.5
605	0	Baseline	2											32.4		595.9	6104.1	265			27		80.1	28.3	100				71.6	22.9												4.1	10.4
605	1	B1	2	900.7	90.6	389.4	420.7	5	1.18349	2901.62	13.5	167.7	82.7	37.9	56.2	595.9	6104.1	246			27		80.5	23.3	108.2	321.686	1903.92	LowHigh	56.2	26.9	0.471161	0.721372	443.109	3574.62	649.956	368.498	89.3934	117.454	3131.52	901	1.1415		10.3
605	2	B2	2	1601.5	171.7	809.9	620	5	1.18349	2901.62	13.5	167.7	82.7	48.8	80.7	595.9	6104.1	224			27		66.5	26	107.2	321.686	1887.75	LowHigh	80.7	23.8	0.502943	0.783208	665.976	2683.3	1254.7	759.301	176.723	412	2017.32	1602	1.33013		10.3
606	0	Baseline	2											42.4		451.1	6376.5	196			35.7		67.9	25	80				108.8	19.7												5.7	9.8
606	1	B1	2	1500.7	34.9	650.8	814.9	5	1.13608	2644.32	14.8	177.11	59.9	39.6	87.7	451.1	6376.5	222			35.7		72.9	24.4	93		1444.74	HighLow	87.7	28.6	0.638084	0.591089	775.916	2393.92	887.224	685.877	39.2062	72.1017	1618	1501	1.47956		9.9
606	2	B2	2	1008.4	59.67	430.3	518.4	5	1.13608	2644.32	14.8	177.11	59.9	59.1	68.8	451.1	6376.5	192			35.7		66	25.8	104.4		1575.48	HighLow	68.8	28.6	0.818397	0.621368	480.597	2245.54	626.339	453.812	73.5906	72.1506	1764.94	1008	1.2723		9.4
607	0	Baseline	2											12.5		325.7	5502.2	172			69.8		57.8	19.2	132.6				50.1	17.9												1.1	10.3
607	1	B1	2	1834.8	65.5	1187.5	581.7	1	1.02955	1723.7	14	155.2	45	38.8	58	325.7	5502.2	194			69.8		70.2	26.9	92.4	929.44	814.946	HighLow	58	24.3													10.3
607	2	B2	2	1177.8	55.7	743.7	378.4	1	1.02955	1723.7	14	155.2	45	49.5	72.6	325.7	5502.2	226			69.8		80.9	28	127.8	929.44	792.463	HighLow	72.6	17.6													9.9
608	0	Baseline	2											33.2		485.9	5439.1	266			33.1		86.3	28.1	113.6				156.1	17.3												6	10.4
608	1	B1	2	814.9	33.6	567.1	214.2	5	1.1052	2464.17	15.5	169.69	65.5	93.7	56.8	485.9	5439.1	274			33.1		87.9	19.9	67.2	77.97	1362.62	LowHigh	56.8	19.5													9.5
608	2	B2	2	1521.3	66.8	670.8	783.7	5	1.1052	2464.17	15.5	169.69	65.5	64.4	57.7	485.9	5439.1	271			33.1		90.4	23.9	70.4	77.97	1498.19	LowHigh	57.7	19.9													9.3
609	0	Baseline	2											30.7		360.4	5734	368			65.5		99.1	39.1	207.6				59	18.9												1.4	10.2
609	1	B1	2																																								9.3
609	2	B2	2																																								9.6
611	0	Baseline	2											36		525.3	6495.3	203			34.7		65.6	26.5	75.8				43.7	23.9												4.1	10.7
611	1	B1	2																									LowHigh			0.7151	0.364259	152.248	1818.81	345.681	756.543	40.2091	153.224	1666.56	949	1.09136		10
611	2	B2	2	1483	83.7	1041.8	357.5	5	1.13961	2464.08	15.5	170.84	57.6	27.6	45.7	525.3	6495.3	178			34.7		56.1	21.3	80.6	652.29	1403.86	LowHigh	45.7	31.5	0.450571	0.3077	229.477	1946.87	456.319	1154.5	99.0201	127.822	1717.4	1483	1.13361		10.3
612	0	Baseline	2											16		406.6	5363.3	293			41.7		97.3	33.9	103.4				39.4	17.2												2.1	10
612	1	B1	2	1458.4	37.9	928.7	491.8	1	0.894831	1410.49	12.8	150.74	38.6	29.2	52.4	406.6	5363.3	303			41.7		100.4	28	170.2	1305.2	830.5	HighLow	52.4	19.4	0.846385	0.456443	494.177	3062.12	665.494	923.554	40.2692	131.048	2567.95	1458	1.19244		9.5
612	2	B2	2	924.4	17	547.3	360.2	1	0.894831	1410.49	12.8	150.74	38.6	45.8	100.5	406.6	5363.3	302			41.7		102.6	29.2	194	1305.2	780.96	HighLow	100.5	26.6	0.603209	0.621007	462.835	2390.43	573.81	439.171	21.9942	88.9814	1927.6	924	1.24011		9.7
613	0	Baseline	2											22.9		606.4	6206.4	332			16.9		102.7	22.5	199.4				92.2	22.5												3.6	10
613	1	B1	2	1514.9	75.6	668.7	770.6	4	1.03379	2228.83	12.8	170.91	59.9	53.2	69.8	606.4	6206.4	347			16.9		104.2	41.6	132.8	492.212	1337.34		69.8	23.6	0.840569	0.55801	708.761	4650.54	845.385	724.616	81.6234	55.0004	3941.78	1515	1.17981		9.4
613	2	B2	2	891.8	58.8	341.7	491.4	4	1.03379	2228.83	12.8	170.91	59.9	34.9	63.4	606.4	6206.4	334			16.9		104.7	38.1	133.4	492.212	1387.92	HighLow	63.4	20.5													9.3
614	0	Baseline	2											39.6		703.8	6287.5	322			10.9		99.4	32.6	194.2				103.2	29.1												2.6	10.9
614	1	B1	2	1219.8	36.38	650.9	532.6	3	0.944937	1947.63	12.9	162.8	70	47.8	95.3	703.8	6287.5	360			10.9		108	28.4	162.8	566.707	1569.31	LowHigh	95.3	31.6													9.8
614	2	B2	2	1792	43.5	1013.4	735.1	3	0.944937	1947.63	12.9	162.8	70	27.5	71.7	703.8	6287.5	349			10.9		110.8	28.2	128	566.707	1597.36	LowHigh	71.7	28.2													9.9
615	0	Baseline	2											36.8		633.5	6236	373			18.1		112.2	38.1	137.2				63.2	27.1												2.4	10.7
615	1	B1	2	1514.9	66.1	919.4	529.5	3	1.07998	2186.22	13.8	157.26	66.5	21	58.7	633.5	6236	363			18.1		109.6	40.6	95	886.543	1222.97	HighLow	58.7	27.8	0.611638	0.421293	467.158	2669.64	638.259	981.208	66.6333	104.467	2202.51	1515	1.21209		9.9
615	2	B2	2	883.6	64.86	507.4	311.4	3	1.07998	2186.22	13.8	157.26	66.5	19.4	55.1	633.5	6236	328			18.1		106.4	33.1	101.4	886.543	1504.81	HighLow	55.1	32.5	0.0509221	0.5	276.032	1902.58	442	523.286	84.6826	81.2859	1626.55	884	1.1697		10
616	0	Baseline	2											21.7		516.8	6664.8	102			23.8		34.6	20.8	35				65.4	16.7												6.5	10.2
616	1	B1	2	1409.8	109	376.7	924.1	5	1.13698	2820.95	14.3	176.03	68.2	40.7	76.3	516.8	6664.8	95			23.8		33.7	20.2	25.4		1726.3	HighLow	76.3	20.9	0.447818	0.37516	350.746	938.842	528.976	947.358	111.896	66.3336	588.096	1410	1.59641		9.4
616	2	B2	2	776.7	73.6	368.3	334.8	5	1.13698	2820.95	14.3	176.03	68.2	28.9	49	516.8	6664.8	97			23.8		33.1	18.8	31.6		1942.84	HighLow	49	27	0.63963	0.64963	276.354	1233.9	504.763	400.706	99.9394	128.469	957.543	777	1.28861		9.4
